# Supplementary material for: BMP-2 Long-Term Stimulation of Human Pre-Osteoblasts Induces Osteogenic Differentiation and Promotes Transdifferentiation and Bone Remodeling Processes
Source: Int J Mol Sci. 2022 Mar 12;23(6):3077. doi: 10.3390/ijms23063077 (PMC8949995; doi:10.3390/ijms23063077)
Supplement: Supplementary file 1 [file ijms-23-03077-s001.zip]

Archive with 1 entries (1 files):
- ijms-1595638-supplementary.pdf
